# Supplementary material for: Association of Serum Vitamin B12 and Circulating Methylmalonic Acid Levels with All-Cause and Cardiovascular Disease Mortality among Individuals with Chronic Kidney Disease
Source: Nutrients. 2023 Jun 30;15(13):2980. doi: 10.3390/nu15132980 (PMC10343878; doi:10.3390/nu15132980)
Supplement: Supplementary file 1 [file nutrients-15-02980-s001.zip]

Archive with 1 entries (1 files):
- nutrients-2429939-supplementary.pdf
